# Supplementary material for: iNP_ESM: Neuropeptide Identification Based on Evolutionary Scale Modeling and Unified Representation Embedding Features
Source: Int J Mol Sci. 2024 Jun 27;25(13):7049. doi: 10.3390/ijms25137049 (PMC11240975; doi:10.3390/ijms25137049)
Supplement: Supplementary file 1 [file ijms-25-07049-s001.zip]

Archive with 1 entries (1 files):
- ijms-3051030-supplementary.pdf
